# Supplementary material for: An anti-CRISPR that represses its own transcription while blocking Cas9-target DNA binding
Source: Nat Commun. 2024 Feb 28;15:1806. doi: 10.1038/s41467-024-45987-5 (PMC10901769; doi:10.1038/s41467-024-45987-5)
Supplement: Supplementary file 4 — Source Data [file 41467_2024_45987_MOESM4_ESM.xlsx]

## Sheet: Figure 1a
Source gel for figure 1a
		replication 1														replication 2															replication 3
																																			CTD						Full-length
	CTD															CTD
	Full-length															Full-length

## Sheet: Figure 1b
Source gel for figure 1b
	SDS-page											SDS-page

## Sheet: Figure 3g
Source gel for figure 3g
	replication 1
	replication 2
	replication 3

## Sheet: Figure 4a
Source gel for figure 4a
					EMSA for A15 binding to IR1-IR2									EMSA for A15 binding to IR1							EMSA for A15 binding to IR2

## Sheet: Figure 5e
Source gel for figure 5e
		WT			A-T to G-C						WT			G-C to T-A				WT			Double Mutations

## Sheet: Figure 5f
Source gel for figure 5f

## Sheet: Figure 5g
Fluorescence data for figure 5g
		replicaton 1			0D600	Measure1	Measure2	Measure3	Measure mean	GFP/OD600
				promoter less GFP	1.03	9.57939	8.54225	10.3655	9.49571	9.21914
				A15 promoter GFP+EV	1	545.945	560.144	528.208	544.766	544.766
				A15 promoter GFP+AcrIIA15	1.296	53.5601	63.6331	64.2447	60.4793	46.6661
				A15 promoter GFP+AcrIIA15 K31A	1.06	373.438	382.3	372.547	376.095	354.807
		replicaton 2			0D600	Measure1	Measure2	Measure3	Measure mean	GFP/OD600
				promoter less GFP	1.195	20.4877	19.7432	20.1125	20.1145	16.8322
				A15 promoter GFP+EV	0.96	672.159	707.671	689.109	689.646	718.382
				A15 promoter GFP+AcrIIA15	1.305	13.5673	13.7448	20.1597	15.8239	12.1256
				A15 promoter GFP+AcrIIA15 K31A	0.89	262.672	284.841	259.626	269.046	302.299
		replicaton 3			0D600	Measure1	Measure2	Measure3	Measure mean	GFP/OD600
				promoter less GFP	1.093	11.4453	14.5817	14.2198	13.4156	12.2741
				A15 promoter GFP+EV	0.805	708.622	713.947	716.785	713.118	885.861
				A15 promoter GFP+AcrIIA15	1.41	17.5734	23.2564	28.9271	23.2523	16.491
				A15 promoter GFP+AcrIIA15 K31A	0.93	281.339	276.831	243.146	267.105	287.21

## Sheet: Figure 6e
Source gel for figure 6e

## Sheet: Supplementary figure 1
Source gel
	SpyCas9													NmeCas9
	CTD													CTD
	Fulllength													Fulllength
																													=

## Sheet: Supplementary figure 2
Source gel
	replication 1													replication 2														replication 3
					Cas9-sgRNA-Acr				Cas9-Acr-sgRNA										Cas9-sgRNA-Acr				Cas9-Acr-sgRNA										Cas9-sgRNA-Acr				Cas9-Acr-sgRNA
		CTD														CTD														CTD
		Full-length														Full-length														Full-length

[truncated: 10 more sheets: Supplementary figure 3, Supplementary figure 6a, Supplementary figure 6b, Supplementary figure 6c, Supplementary figure 7c, Supplementary figure 8b, Supplementary figure 9d, Supplementary figure 9f, Supplementary figure 10b, Supplementary figure 11a]
